# Supplementary material for: A Fat-Facets-Dscam1-JNK Pathway Enhances Axonal Growth in Development and after Injury
Source: Front Cell Neurosci. 2018 Feb 8;11:416. doi: 10.3389/fncel.2017.00416 (PMC5809495; doi:10.3389/fncel.2017.00416)
Supplement: Supplementary Table 1 — Candidate genes tested in the genetic screen for axonal outgrowth in development. [file Table1.xlsx]

## Sheet: TABLE
GENE NAME	SYMBOL	CG number	GO term Drosophila (tentative)	Molecular function according to Flybase annotation	Mouse homologue
chromatin modifier
Argonaute-1	AGO1	CG6671	Chromatin Modifier	enzyme binding(*), protein binding(*), miRNA binding(*), translation initiation factor activity($)	Eif2c1/Eif2c2/Eif2c3/Eif2c4
ballchen	ball	CG6386	Chromatin Modifier	histone threonine kinase activity(*); protein kinase activity($), ATP binding(!)	Vrk1/Vrk2
bonus	bon	CG5206	Chromatin Modifier/Neurite morphogenesis	chromatin binding(*), zinc ion binding(!), transcription coactivator activity ($)	Aire, trim28, trim24, trim66, trim33
brahma	Brm	CG5942	Chromatin Modifier	protein binding(*), transcription coactivator activity(#$), DNA binding(!), ATPase activity($) ,DNA dependent ATPase activity(#), ATP binding(!), helicase activity(!)	Smarca2/Smarca4
burgundy	bur	CG9242	Chromatin Modifier	ubiquitin protease activator(*), pyrophosphatase activity(!), ATP binding(!), GMP synthase activity($)	Gmps
Enhancer of bithorax	e(bx)	CG32346	Chromatin Modifier/Neurite morphogenesis	ligand-dependent nuclear receptor binding(*), DNA binding(!), zinc ion binding(!)	Bptf
Fmr1	Fmr	CG6203	Chromatin Modifier	mRNA binding($#), protein binding(*), protein self-association(*)	Fxr1, Fxr2, Fmr1
HDAC6	HDAC6	CG6170	Chromatin Modifier	histone deacetylase activity(!*#$)	Hdac10, Hdac6
Histone demethylase	CG15835	CG15835	Chromatin Modifier	histone demethylase activity(@$*)	Kdm4a, Kdm4d, Kdm4b, Kdm4c
Histone demethylase 4B	Kdm4B	CG33182	Chromatin Modifier	histone demethylase activity(*$@)	Kdm4a, Kdm4d, Kdm4b, Kdm4c
Histone methyltransferase 4-20	suv4-20	CG13363	Chromatin Modifier	histone methyltransferase activity(*@)	Suv420h2, ENSMUSG00000045098
Imitation SWI	Iswi	CG8625	Chromatin Modifier	ATP binding($), nucleotide binding(&), TF binding(*), DNA-dependent ATPase activity(*), DNA helicase activity(&)	Smarca, Smarca5
Invadolysin	Invadolysin	CG3953	Chromatin Modifier	peptidase activity(*), metalloendopeptidase activity ($*),zinc ion binding(!)	Lmln
Lamin	lamin	CG6944	Chromatin modifier/ Neurite morphogenesis (CNS development)***	structural molecule activity(@), protein binding(*)	Lmnb1, Lmnb2, Lmna
lola like	lolal	CG5738	Chromatin Modifier	protein binding(*), POZ domain binding(*), protein homodimerization activity(*), DNA binding(*)	?
moira	mor	CG18740	Chromatin Modifier	protein binding(*), transcription coactivator activity, chromatin binding(!)	Smarcc1, Smarcc2
Origin recognition complex subunit 6	Orc6	CG1584	Chromatin Modifier	GTPase activator activity(*), DNA binding(&!)	Orc6
piwi	piwi	CG6122	Chromatin Modifier	Rna binding(*), protein binding(*)	Piwil1, Piwil4, Piwil2
Ploy (ADP-ribose) glycohydrolase	Parg	CG2864	Chromatin Modifier	poly(ADP-ribose) glycohydrolase activity ($#@)	ENSMUSG00000021911
Polycomblike	Pcl	CG5109	Chromatin Modifier	protein binding(*), chromatin binding(*), sequence-specific DNA binding transcription factor activity(*)	Phf19, Mtf2, Phf1
reptin	rept	CG9750	Chromatin Modifier	dna helicase($), ATP binding (!)	Ruvbl2
Rpd3	Rpd3	CG7471	Chromatin Modifier/Neurite morphogenesis	Transcription corepressor(#), protein binding histone deacetylase($#*), protein binding(*)	ENSMUSG00000019777, Hdac3, Gm10093, Hdac1
Sir2	sir2	CG5216	Chromatin Modifier	transcription factor(*), NAD-dependent histone deacetylase($*), histone deacetylase(*)	Sirt2, Sirt1, Sirt3
taranis	Tara	CG6889	Chromatin Modifier	unknown	?
TBP-associated factor 1	Taf1	CG17603	Chromatin Modifier	protein kinase activity(#), TF binding(*), RNA polymerase II core promoter sequence-specific DNA binding transcription factor activity involved in preinitiation complex assembly (*)	ENSMUSG00000031314
telomere fusion	tefu	CG6535	Chromatin Modifier	protein kinase activity($#), protein serine/threonine kinase activity (!)	Atm
tonalli	tna	CG7958	Chromatin Modifier	zinc ion binding(!)	Zmiz2
Topoisomerase 2	Top2	CG10223	Chromatin Modifier	DNA binding(*), DNA topoisomarease activity(#*), mRNA binding(*), ATP binding(!)	ENSMUSG00000020914, Top2b
Tousled-like kinase	tlk	CG34412	Chromatin Modifier	protein kinase(#), protein binding(*), ATP binding(!)	Tlk2, Tlk1
E3 ubiquitin ligases
archipelago	ago	CG15010	E3 ubiquitin ligase	ubiquitin-protein ligase activity($), cyclin binding(&)	Fbxw7
ariadne	ari1	CG5659	E3 ubiquitin ligase	zinc ion binding(!), ubiquitin-protein ligase activity(*)	Arih1
ariadne-2	ari2	CG5709	E3 ubiquitin ligase	ubiquitin-protein ligase activity(#), zinc ion binding(!), nucleic acid binding(!)	Arih2
CG2924	CG2924	CG2924	E3 ubiquitin ligase	ubiquitin ligase(#), acid-amino acid ligase activity(!)	Ube2q1, E330021D16Rik, ENSMUSG00000032307
CG4502	CG4502	CG4502	E3 ubiquitin ligase	amino acid ligase activity(!)	Ube2ql1
CG5823	CG5823	CG5823	E3 ubiquitin ligase	ubiquitin ligase($)	Ube2j2
CG8184	CG8184	CG8184	E3 ubiquitin ligase	ubiquitin ligase activity($)	Huwe1
CG8188	CG8188	CG8188	E3 ubiquitin ligase	ubiquitin ligase activity($)	Ube2s
COP9 complex homolog subunit 4	CSN4	CG8725	E3 ubiquitin ligase	protein binding(*), transcription regulatory region(*), NEDD8 activating enzyme activity(@)	Cops4
courtless	crl	CG4443	E3 ubiquitin ligase	ubiquitin ligase($#)	Ube2r2, Cdc34, Cdc34-ps, Ube2g2
Cullin-2	cul2	CG1512	E3 ubiquitin ligase	ubiquitin ligase(!)	ENSMUSG00000024231, Cul1
Cullin-3	cul3	CG42616	E3 ubiquitin ligase	ubiquitin ligase(!#)	Cul3
effete	eff	CG7425	E3 ubiquitin ligase	protein binding(*), ubiquitin ligase(#)	Ube2d2, Ube2d2, Ube2d1, Ube2e1, Ube2d2b, Ube2d3
fat facets	faf	CG1945	E3 ubiquitin ligase	ubiquitin-specific protease activity(#&), protein binding(*)	Usp9x, Usp9y
FBX011 ortholog	FBX011	CG9461	E3 ubiquitin ligase	ubiquitin ligase(!), zinc ion binding(!)	Fbxo11
HERC2	Herc2	CG11734	E3 ubiquitin ligase	guanyl-nucleotide exchange factor activity(#), ubiquitin ligase(#)	Herc2
highwire	hiw	CG32592	E3 ubiquitin ligase	protein binding(*), ubiquitin ligase($)	Mycbp2
morula	mr	CG3060	E3 ubiquitin ligase	ubiquitin ligase(!), mitotic anaphase-promoting complex activity($)	Anapc2
neuralized	neur	CG11988	E3 ubiquitin ligase/Neurite morphogenesis	protein binding(*), ubiquitin-protein ligase activity(*), phosphatidylinositol phosphate binding(*), DNA binding($)	Neurl3, Neurl1b, Neurl
partner of paired	ppa	CG9952	E3 ubiquitin ligase	unknown	Fbxl14
purity of essence	poe	CG14472	E3 ubiquitin ligase	calmodulin binding(*), ubiquitin-protein ligase activity(!)	ENSMUSG00000066036
Roc1a	Roc1a	CG16982	E3 ubiquitin ligase	ubiquitin-protein ligase activity(*), zinc ion binding(!)	Rnf7, Gm7075
septin interacting protein 3	Sip3	CG1937	E3 ubiquitin ligase	protein binding(*), zinc ion binding (!), ubiquitin-protein ligase activity($)	ENSMUSG00000024807
supernumerary limbs	slmb	CG3412	E3 ubiquitin ligase	phosphoprotein binding (*), ubiquitin-protein ligase activity($), protein dimerization activity(!)	Fbxw11, ENSMUSG00000025217
thread	th	CG12284	E3 ubiquitin ligase	enzyme binding(*), protein binding(*), NEDD8 ligase activity(*)	Naip5
TNF-receptor-associated factor 4	traf4	CG3048	E3 ubiquitin ligase/ Neurite morphogenesis	protein binding (*), zinc ion binding(!), ubiquitin-protein ligase activity(!)	Traf4
Topoisomerase I-interacting protein	Topors	CG15104	E3 ubiquitin ligase	ubiquitin ligase(*),DNA topoisomerase binding($)	Topors, 4930547C10Rik
tumor supressor protein 101	TSG101	CG9712	E3 ubiquitin ligase	protein binding(*)	Uevld, Tsg101
Ubc-E2H	Ubc-E2H	CG2257	E3 ubiquitin ligase	ubiquitin ligase($)	Ube2h, Gm2058
Ubiquitin activating enzyme 1	Uba1	CG1782	E3 ubiquitin ligase	ubiquitin ligase(#), ATP binding (!)	Ube1ay, Uba7, Uba6, Uba1
Ubiquitin conjugating enzyme	UbcD6	CG2013	E3 ubiquitin ligase	ubiquitin ligase(#$)	Ube2b, Ube2a
Ubiquitin conjugating enzyme 10	UbcD10	CG5788	E3 ubiquitin ligase	ubiquitin ligase(#$), protein binding(*)	Ube2l6, Ube2l3
Ubiquitin conjugating enzyme 12	Ubc12	CG7375	E3 ubiquitin ligase	ubiquitin ligase($), NEDD8 ligase(*)	Ube2m
Ubiquitin conjugating enzyme 4	UBcD4	CG8284	E3 ubiquitin ligase	ubiquitin-protein ligase activity(#), acid-amino acid ligase activity(!)	Ube2k
vihar	vih	CG10682	E3 ubiquitin ligase	ubiquitin-protein ligase(*$#)	Ube2c
yorkie	yki	CG4005	E3 ubiquitin ligase	protein binding(*), transcription factor binding(*), transcription coactivator activity(#)	Wwtr1, Yap1
neurite morphogenesis
Abl tyrosine kinase	Abl	CG4032	Neurite Morphogenesis	protein tyrosine kinase activity(*#$@), protein binding(*) ,ATP binding(#),	Abl1/Abl2
abrupt	ab	CG4807	Neurite morphogenesis	sequence-specific DNA binding transcription factor activity($), metal ion binding(!), nucleic acid binding(!)	?
Actin-related protein 3	Arp3	CG7558	Neurite morphogenesis	structural constituent of cytoskeleton($), actin binding($), ATP binding(!)	Actr3/Actr3b
Adh transcription factor 1	Adf1	CG15845	Neurite morphogenesis	RNA polymerase II core promoter proximal region sequence-specific DNA binding transcription factor activity involved in positive regulation of transcription(*), DNA binding (!)	?
anti-silencing factor 1	asf1	CG9383	Neurite morphogenesis	protein binding($), RNA polymerase II repressing transcription factor binding(#$), sequence-specific DNA binding(!)	Asf1a/Asf1b
argos	aos	CG4531	Neurite morphogenesis	epidermal growth factor receptor binding(#&), receptor antagonist activity(&#)	?
armadillo	arm	CG11579	Neurite morphogenesis	cytoskeletal protein binding($), protein binding(*), transcription coactivator activity(*), kinase binding(*), RNA polymerase II transcription coactivator activity(*), cadherin binding(@)	Ctnnb1/Jup
ATP-dependent chromatin assembly factor large subunit	Acf1	CG1966	Neurite morphogenesis	protein binding(*), DNA binding(*&), zinc ion binding(!)	Baz1a
Axin	Axin	CG7926	Neurite morphogenesis ***	beta-catenin binding(#*), protein kinase binding(*), signal transducer activity(!), GTPase activator activity	Axin1/Axin2
bifocal	bif	CG1822	Neurite morphogenesis	actin binding(*), microtubule binding(*), protein phosphatase 1 binding (#),	?
Brahma associated protein 55kD	Bap55	CG6546	Neurite morphogenesis	transcription coactivator activity	Actl6a/Actl6b
branchless	bnl	CG4608	Neurite morphogenesis (filopodium assembly) ***	FGF receptor binding(&#$), growth factor activity(!)	fgf1, fgf2
Calcium/calmodulin-dependent protein kinase II	cAMKII	CG18069	Neurite morphogenesis (filopodium assembly) ***	protein serine/threonine kinase activity(#*), calmodulin-dependent protein kinase activity(*$), ATP binding(!)	Camk2b, Camk2a, Camk2g, ENSMUSG00000053819
cAMP-dependent protein kinase R2	Pka-R2	CG15862	Neurite Morphogenesis	cAMP-dependent protein kinase regulator activity ($#), protein binding (*),	Prkar2a/Prkar2b
capricious	caps	CG11282	Neurite morphogenesis	unknown	cadps, cadps2
Cdc42	Cdc42	CG12530	Neurite morphogenesis	GTPase activity(&#$), GTP binding(!)	Cdc42, Rac2, Rhoj, Rhoq, Rac3, Rhog, Rac1
CG1244	MEP-1	CG1244	Neurite morphogenesis	protein binding(*), nucleosome-dependent ATPase activity(*), chromatin binding(*), metal ion binding(!)	?
chickadee	Chic	CG9553	Neurite morphogenesis (actin binding) ***	actin binding($#!), protein binding(*), phosphatidylinositol-4,5-bisphosphate binding(#)	?
Chip	chi	CG3924	Neurite morphogenesis	RNA polymerase II transcription factor binding(*), transcription factor binding(*), protein binding(*), transcription cofactor activity(!), LIM domain binding (!)	Ldb1, Ldb2
chromosome bows	chb	CG32435	Neurite morphogenesis	GTP binding(*), microtubule binding(*)	Clasp2, clasp1
commissureless	comm	CG17943	Neurite morphogenesis	protein binding(*), ww domain binding(*)	?
costa	cos	CG1708	Neurite morphogenesis (Microtubule based movement)***	microtubule motor activity(!), ATP binding(!), protein kinase binding(*), TF binding(*), smoothened binding(*), microtubule binding(*)	kif7, kif27
dachshund	dac	CG4952	Neurite morphogenesis (axon guidance) ***	protein binding(*), nucleotide binding(!)	Dach2, Dach1
Daughters against dpp	Dad	CG5201	Neurite morphogenesis	TGF beta receptor(&), TF(!), inhibitory cytoplasmic mediator activity(&), protein binding(*)	smad6, smad7
dreadlocks	dock	CG3727	Neurite morphogenesis	insulin receptor binding(*), protein binding(*), SH3/SH2 adaptor activity(&#$)	Nck1, Nck2
egghead	egh	CG9659	Neurite morphogenesis	mannosyltransferase activity(*)	?
Ephrin	Ephrin	CG1862	Neurite morphogenesis ***	ephrin receptor binding(*#)	Efnb2, Efnb3, Efnb1
failed axon connections	fax	CG4609	Neurite morphogenesis	unknown	Faxc
Fasciclin 1	Fas1	CG6588	Neurite morphogenesis	cell adhesion molecule binding(*)	Postn, Tgfbi
Fasciclin 2	FasII	CG3665	Neurite morphogenesis	protein binding(*)	Ncam2, Ncam1
frayed	fray	CG7693	Neurite morphogenesis	protein serine/threonine kinase activity($), ATP binding(!), receptor(#)	Stk39, Oxsr1
futsch	futsch	CG34387	Neurite morphogenesis	microtubule binding(*$), protein binding(*), hydrolase activity(!)	Map1s, Map1a, Map1b
GTPase-activating protein 1	RasGAP1	CG6721	Neurite morphogenesis (Ras protein signal transduction)***	Ras GTPase activator activity(@#$)	Rasa4, Rasal1, ENSMUSG00000031453, Rasa2
Guanine nucleotide exchange factor GEF64C	Gef64c	CG32239	Neurite morphogenesis	Rho guanyl-nucleotide exchange factor activity(!), phospholipid binding(!)	Arhgef3, net1
hedgehog	hh	CG4637	Neurite morphogenesis	protein binding(*), cysteine-type endopeptidase activity($),peptidase activity(!)	Dhh, Ihh, Shh
inscuteable	insc	CG11312	Neurite morphogenesis (cystoskeleton organization)***	cytoskeletal adaptor activity(#@) , protein binding(*)	?
jelly belly	jeb	CG30040	Neurite morphogenesis	unknown	?
Katanin 60	katanin	CG10229	Neurite morphogenesis (microtubule binding)***	microtubule binding($), myosin binding(*), microtubule-severing ATPase activity(@)	Katnal1
Kinesin-like protein at 10A	klp10A	CG1453	Neurite morphogenesis (microtubule-based movement)***	unknown	Kif2b, Kif2c, Kif2a
kuzbanian	kuz	CG7147	Neurite morphogenesis	metallonendopeptidase activity(*)	Adam10
Laminin A	LanA	CG10236	Neurite morphogenesis	receptor binding(!)	Lama3, Lama5
LIM-kinase1	LIMK1	CG1848	Neurite morphogenesis	protein serine/threonine kinase activity(*$#), ATP binding (!)	Limk, Limk2
Lissencephaly-1	Lis1	CG8440	Neurite morphogenesis	enzyme regulator($), ATPase activity($), dynein binding($)	Pafah1b1
longitudinals lacking	lola	CG12052	Neurite morphogenesis	protein binding(*), sequence-specific DNA binding transcription factor activity($#), nucleic acid binding(!), metal ion binding(!)	?
Mi-2	Mi-2	CG8103	Neurite morphogenesis	protein binding(*); nucleosome-dependent ATPase activity(*); nucleosome binding(*); chromatin binding(*$); ATPase activity(*); DNA binding(*)	Chd4, Chd3, Chd5, Lce1g, Lce1d
multiprotein bridging factor 1	mbf1	CG4143	Neurite morphogenesis	methyl-CpG binding($), TF coactivator($*), protein binding(*)	Edf1
nanos	nos	CG5637	Neurite morphogenesis	protein binding(*), RNA binding (!), zinc ion binding(!)	Nanos2, Nanos3, Nanos1
Nedd4	Nedd4	CG42279	Neurite morphogenesis	protein binding(*), Notch bindind(*), ubiquitin-protein ligase activity(*), myosin binding(*)	Wwp1, Wwp2, Itch, Nedd4, Nedd4l
Netrin-B	NetB	CG10521	Neurite morphogenesis	unknown	Lamc1, Ntn3, Ntn5, Lamc2, Ntn1, Lamc3
Neurotactin	Nrt	CG9704	Neurite morphogenesis	carboxylesterase activity	Tg
non-stop	not	CG4166	Neurite morphogenesis	protein binding(*), ubiquitin-specific protease activity($)	Usp51, Usp27
PDZ domain-containing guanine nucleotide exchange factor	PDZ-GEF	CG9491	Neurite morphogenesis	guanyl-nucleotide exchange factor activity(#$)	Rapgef2, Rapgef6
pole hole	phl	CG2845	Neurite morphogenesis	protein binding(*), serine/threonine kinase(*), ATP binding(!)	Braf, Araf, Raf1
Ptpmed	Ptpmeg	CG1228	Neurite morphogenesis	protein tyrosine phosphatase activity($#), cytoskeletal protein binding($)	Ptpn3, Ptpn4
pumilio	pum	CG9755	Neurite morphogenesis	mRNA UTR binding(&*), translation reperssor activity(&), RNA binding(*)	Pum2, Pum1
pygopus	pygo	CG11518	Neurite morphogenesis	protein binding(*); RNA polymerase II transcription coactivator activity(*)	Pygo2, Pygo1
Rac1	Rac1	CG2248	Neurite morphogenesis	GTPase activity(#&$*), GTP binding(!), protein binding(*)	Cdc42, Rac2, Rhoj, Rhoq, Rac3, Rhog, Rac1
Rac2	Rac2	CG8556	Neurite morphogenesis	GTPase activity(#&$), GTP binding(!)	Cdc42, Rac2, Rhoj, Rhoq, Rac3, Rhog, Rac1
Ras oncogene at 85D	Ras85D	CG9375	Neurite morphogenesis (Ras activity)***	GTPase activity($#*), GTP binding(!#)	Hras1, Kras, Nras
Rho GTPase activating protein at 93B	RhoGAP93B	CG3421	Neurite morphogenesis	Rho GTPase activator activity ($)	Arhgap39
Rho GTPase activating protein p190	RhoGAPp190	CG32555	Neurite morphogenesis	semaphorin receptor binding(*), Rho GTPase activator activity($#)	Arhgap35, Arhgap5
Rho guanine nucleotide exchange factor 2	RhoGEF2	CG9635	Neurite morphogenesis	Rho guanyl-nucleotide exchange factor activity($#&!), diacylglycerol binding($)	Arhgef1, Arhgef11, Arhgef12
rhomboid	rho	CG1004	Neurite morphogenesis (axogenesis, brain development)	serine-type endopeptidase activity(@)	Rhbdl3, Rhbdl2, Rhbdl1
sequoia	Seq	CG32904	Neurite morphogenesis	metal ion binding(!), nucleic acid binding(!)	?
Serrate	Ser	CG6127	Neurite morphogenesis	EGF receptor(#), notch binding(#&*)	Jag1, Jag2
shrub	shrb	CG8055	Neurite morphogenesis	protein binding(*)	Chmp4b, Chmp4c
skittles	Sktl	CG9985	Neurite morphogenesis (actin cytoskeleton organization, PNS development)***	1-phosphatidylinositol-4-phosphate 5-kinase activity($#&)	Pip5k1b, Psmd4, Pip5k1a, ENSMUSG00000034902
slit	slit	CG8355	Neurite morphogenesis	heparin binding(*), protein binding(*), Robo binding(*)	Slit1, ENSMUSG00000031558, Slit3
smooth	sm	CG9218	Neurite morphogenesis	mRNA binding($), nucleic acid binding (!)	Hnrnpl, Hnrpll
specifically Rac1-associated protein 1	sra-1	CG4931	Neurite morphogenesis	Rho GTPase activity(#)	Cyfip1,Cyfip2
spitz	spi	CG10334	Neurite morphogenesis	EGFR binding, gurken receptor binding(#&)	?
split ends	spen	CG18497	Neurite morphogenesis	nucleic acid binding(!),	Spen, Foxk1
sprouty	sty, spry	CG1921	Neurite morphogenesis (FGFR regulation) ***	unknown	Spry3, Spry1, Spry2, Spry4
Star	Star	CG4385	Neurite morphogenesis (PNS development) ***	unknown	?
Syndecan	sdc	CG10497	Neurite morphogenesis	transmembrane signaling receptor (*), cytoskeletal protein binding (!)	Sdc4, Sdc1, Sdc2, Sdc3
tramtrack	ttk	CG1856	Neurite morphogenesis	DNA binding(*), chromatine binding(*), protein homodimerization activity(*)	?
trio	trio	CG18214	Neurite morphogenesis	Rho guanyl-nucleotide exchange factor activity (#*), phospholipid binding (!)	Kalrn, Arhgef25,Trio
Tropomyosin 1	Tm1	CG4898	Neurite morphogenesis	actin binding($&)	Tpm3, Tpm1, Tpm2, Tpm4, Tpm3-rs7
twinstar	tsr	CG4254	Neurite morphogenesis	actin binding(@$#)	?
unzipped	uzip	CG3533	Neurite morphogenesis	unknown	?
WASp	WASp	CG1520	Neurite morphogenesis	protein binding (*), actin binding ($!)	Was, Wasl
wingless	wg	CG4889	Neurite morphogenesis	Notch binding(&), frizzled binding(*), glycosaminoglycan binding(*), extracellular matrix binding(*)	Wnt7a, Wnt5a, Wnt2b, Wnt1, Wnt3, Wnt11, Wnt5b, Wnt3a, Wnt10a, Wnt4, Wnt6, Wnt7b, Wnt10b
Wnt oncogene analog 5	Wnt5	CG6407	Neurite morphogenesis	receptor binding($*),	Wnt7aY, Wnt5aY, Wnt2bY, Wnt1Y, Wnt3Y, Wnt11Y, Wnt5bY, Wnt3aY, Wnt10aY, Wnt4Y, Wnt6Y, Wnt7bY, Wnt10b
Receptor
Adipokinetic hormone receptor	AkhR	CG11325	Receptor	adipokinetic hormone binding(*), adipokinetic hormone receptor activity(*)	?
Alk	alk	CG8250	Receptor/Neurite morphogenesis	receptor signaling protein tyrosine kinase activity(#), protein tyrosine kinase activity(#), transmembrane receptor protein tyrosine kinase activity($), ATP binding(!)	Ros1/Ltk/Alk
arrow	arr	CG5912	Receptor/Neurite Morphogenesis	low-density lipoprotein receptor activity($), Wnt-activated receptor activity(*), Wnt-protein binding(*)	Lrp4/Lrp5
breathless	btl	CG32134	Receptor/Neurite morphogenesis	fibroblast growth factor-activated receptor activity(&$), ATP binding(!) , ephrin receptor activity(!)	Fgfr1/Fgfr2/Fgfr3/Ret
brother of ihog	boi	CG32796	Receptor	unknown	boc, cdon
Cadherin 96Ca	cad96ca	CG10244	Receptor	protein kinase activity($#), transmembrane receptor protein tyrosine kinase activity($), ATP binding(!), calcium ion binding(!)	Fgfr4, Fgfr2, Fgfr3, Fgfr1
CG12484	CG12484	CG12484	Receptor (predicted)	unknown	nphs1, kirrel3, kirrel2, kirrel
CG14516	CG14516	CG14516	Receptor (predicted)	aminopeptidase($), zinc ion binding(!), metallopeptidase activity(!)	Trhde, Lnpep, Enpep, Npepps, Erap1, Anpep, 4833403I15RikY
CG2061	CG2061	CG2061	Receptor	G-protein receptor($), catalytic activity(!)	Lancl3
CG31221	CG31221	CG31221	Receptor	lipoprotein particle receptor activity($)	?
CG3339	CG3339	CG3339	Receptor	microtubule motor activity($), ATPase activity(!), ATP binding(!)	Dnahc9, Dnahc17
CG4313	CG4313	CG4313	Receptor	G-protein receptor($)	Gpr84
CG7536	CG7536	CG7536	Receptor (predicted)	unknown	Xpr1
CG9643	CG9643	CG9643	Receptor (predicted)	unknown	Mettl10
croquemort	crq	CG4280	Receptor	scavenger receptor activity($#&)	scarb1
crumbs	crb	CG6383	Receptor	spectrin binding(&), protein kinase C binding(*), calcium ion binding(!)	crb1, crb2
cryptochrome	cry	CG3772	Receptor	photoreceptor activity(#*@); protein binding(*), flavin adenine dinucleotide binding(@), G-protein coupled photoreceptor activity($), blue light photoreceptor activity(@)	Cry2, Cry1
cueball	cue	CG12086	Receptor	low density lipoprotein receptor activity($),	?
Cullin-5	Cul5	CG1401	Ubiquitin ligase	ubiquitin ligase(!)	Cul5
dachsous	ds	CG17941	Receptor	cell adhesion molecule binding($*), receptor activity($), calcium ion binding(!)	Dchs1
derailed	drl	CG17348	Receptor/Neurite morphogenesis	wnt protein binding(*), transmembrane receptor protein tyrosine kinase activity($#), protein kinase(!), ATP binding(!),	Ryk
distracted	dsd	CG5634	Receptor	unknown	Atrn, Atrnl1
domeless	dome	CG14226	Receptor/Neurite morphogenesis	transmembrane signaling receptor activity(#); protein heterodimerization activity(*), cytokine binding(#),	?
doughnut on 2	dnt	CG17559	Receptor/Neurite morphogenesis	receptor($), protein kinase(#), ATP binding(!)	Ryk
Down syndrome cell adhesion molecule	dscam	CG17800	Receptor/Neurite morphogenesis	protein homodimerization activity(*); axon guidance receptor activity(#@), protein binding(*), antigen binding(*)	Lce1j, Krtap6-1, Krtap6-1, Krtap16-7, Syn2, Lce1l, Gm14185, Gm14193, Gm14193, Gm10217, Dscaml1, Gm10229, Dscam, Hist1h1d, Krtap16-8, Mylk, Lce1c, ENSMUSG00000051747, Barhl2, Gm14177, Hmcn1, Marcks, Gm14190, Hist1h1c, Foxd3, Gm10563, Gm17606, Gm14191, Tmem158, Gm14181, Krtap16.10L, Mylk4, Gm6871, Gm11595, Mylk2, Krtap6-1, Lce1e, Gm11564, Gm10974, Krtap4-9, Hmcn2, Gm14196, Phgr1, Mylk3, Gm14192, Lc…
draper	drpr	CG2086	Receptor	protein binding(*), phosphatidylserine binding(*)	ENSMUSG00000036466, ENSMUSG00000057751, Pear1, Megf10
Ecdysone receptor	EcR	CG1765	Receptor/Neurite morphogenesis	steroid binding(!), ecdysteroid hormone receptor activity(*), protein heterodimerization activity(*), repressing transcription factor binding(*), RNA polymerase II core promoter proximal region sequence-specific DNA binding transcription factor activity involved in positive regulation of transcription(*), DNA binding, RNA polymerase II transcription coactivator binding(*)	Nr1h4, Nr1h5, Nr1h2, Nr1h3
embargoed	emb	CG13387	Receptor	protein transporter(*), protein binding(*), Ran GTPase binding(!), nuclear export signal receptor activity($#)	Xpo1
Epidermal growth factor receptor	Egfr	CG10079	Receptor/Neurite morphogenesis	EGF receptor(&$), protein tyrosine kinase activity(#), transmembrane signaling receptor activity(&), ATP binding(!), protein binding(*)	Egfr, Erbb4, Erbb3, Erbb2
frazzled	fra	CG8581	Receptor	netrin receptor activity(&#)	Dcc, Neo1
frizzled	fz	CG17697	Receptor	Wnt receptor activity(*), Wnt protein binding($),	Fzd2, Fzd3, Fzd9, Fzd7, Fzd8, Fzd10, Fzd5, Fzd4, Fzd6, Fzd1
frizzled 3	fz3	CG16785	Receptor	Wnt-protein binding(*!$), transmembrane signaling receptor activity($), nucleic acid binding(!)	?
Furin 2	Fur2	CG18734	Receptor (predicted)	serine-type endopeptidase activity(*#)	Pcsk6, Pcsk2, Pcsk1, Pcsk4, Pcsk5, Furin
giant fibre A	gfA	CG32538	Receptor	acetylcholine-activated cation-selective channel activity(*#$)	Chrnb3, Chrna3, Chrna10, Chrna6, ENSMUSG00000035594, Chrna2, Chrna4, Chrnb2, Chrna1, Chrnb4, Chrna9, Chrna7
heartless	htl	CG7223	Receptor/Neurite morphogenesis	fibroblast growth factor-activated receptor activity(#$)	ENSMUSG00000005320, Fgfr1, Fgfr2, Ret, Fgfr3
Hormone receptor-like in 38	Hr38	CG1864	Receptor/Transcription Factor	steroid hormone receptor activity(!), RNA polymerase II regulatory region sequence-specific DNA binding(*)	Nr4a1, Nr4a2, Nr4a3
Hormone receptor-like in 39	Hr39	CG8676	Receptor/Transcription Factor	RNA polymerase II core promoter proximal region sequence-specific DNA binding(*), steroid hormone receptor activity(!), ligand-activated sequence-specific DNA binding RNA polymerase II transcription factor activity(*$)	Nr6a1
Hormone receptor-like in 46	Hr46	CG33183	Receptor/Transcription Factor	RNA polymerase II regulatory region sequence-specific DNA binding(*$), protein binding(*), ligand-activated sequence-specific DNA binding RNA polymerase II transcription factor activity(*$)	Rorc, Rora, Rorb
Hr4	Hr4	CG16902	Receptor/Transcription Factor	steroid hormone receptor activity(!), ligand-activated sequence-specific DNA binding RNA polymerase II transcription factor activity(@$#)	Nr6a1
Insulin degrading metalloproteinase	Ide	CG5517	Receptor (predicted)	metallonendopeptidase activity(#$), metal ion binding (!)	Ide, Nrd1
KDEL receptor	KdelR	CG5183	Receptor	KDEL sequence binding($#)	Kdelr3, Kdelr2, Kdelr1
kekkon-1	kek1	CG12283	Receptor	epidermal growth factor receptor binding(*), receptor antagonist activity(*)	Lrrc26, Lrrc38, Lrrc24, Islr, Lrrc52, Islr2, Lrrc55
LDL receptor-like 1	LRP1	CG33087	Receptor	low density lipoprotein receptor activity($), calcium ion binding(!)	Lrp1b, Lrp2
leak	lea	CG5481	Receptor	axon guidance receptor(#), protein homodimerization activity(*)	Robo1, Robo3, Robo2
lethal (1) G0232	I(1)G0232	CG32697	Receptor	tyrosine phosphatase activity(#)	Ptpn9
Lipophorin receptor 2	LpR2	CG31092	Receptor	low-density lipoprotein receptor($), calcium ion binding(!)	Vldlr, Ldlr, Lrp8
methuselah-like 1	mtlh1	CG4521	Receptor	G-protein coupled receptor activity($)	?
methuselah-like 3	mthl3	CG6530	Receptor	G-protein coupled receptor activity($)	?
moody	moody	CG4322	Receptor	G protein receptor activity(#$), melatonin receptor activity($)	Gpr84
mutator 2	mu2	CG1960	Receptor (predicted)	unknown	?
Neurexin IV	Nrx-IV	CG6827	Receptor/Neurite morphogenesis	transmembrane signaling receptor activity($)	Cntnap5c, Cntnap3, Cntnap4, Cntnap5b, Cntnap1, Cntnap5a, Cntnap2
nicotinic Acetylcholine Receptor alpha 30D	nAcRalpha-30D	CG4128	Receptor	acetylcholine-activated cation-selective channel activity($#*)	Chrnb3, Chrna3, Chrna10, Chrna6, ENSMUSG00000035594, Chrna2, Chrna4, Chrnb2, Chrna1, Chrnb4, Chrna9, Chrna7
nicotinic Acetylcholine Receptor alpha 96Aa	nAcRalpha-96Aa	CG5610	Receptor	acetylcholine-activated cation-selective channel activity($*)	Chrnb3, Chrna3, Chrna10, Chrna6, ENSMUSG00000035594, Chrna2, Chrna4, Chrnb2, Chrna1, Chrnb4, Chrna9, Chrna7
NMDA receptor 1	Nmdar 1	CG2902	Receptor	N-methyl-D-aspartate selective glutamate receptor activity(*$#)	Grin1
Notch	N	CG3936	Receptor/Neurite morphogenesis	transmembrane signaling receptor activity(#&), protein binding(*), chromatin binding(*)	Notch4, Notch3, Notch1, Notch2
off-track	otk	CG8967	Receptor/Neurite morphogenesis	cell adhesion molecule binding(*), transmembrane receptor protein tyrosine kinase activity($), Wnt-protein binding(*), semaphorin(&), protein kinase activity(*)	Ptk7
plexin A	plexA	CG11081	Receptor/Neurite morphogenesis	axon guidance receptor(#), semaphorin receptor activity(&$), heparin binding(*), protein binding(*)	Plxna3, Plxna1, Plxna2, Plxna4
Protein tyrosine phosphatase 10A	Ptp10D	CG1817	Receptor/Neurite morphogenesis	protein tyrosine activity($#*), transmembrane receptor protein tyrosine phosphatase activity ($)	Ptprp, Ptprj, Ptpro, Ptprb
Protein tyrosine phosphatase 4E	Ptp4E	CG6899	Receptor	protein tyrosine activity(#!), transmembrane receptor protein tyrosine phosphatase activity($)	Ptprh, Ptprj, Ptpro, Ptprb
Protein tyrosine phosphatase 99A	Ptp99A	CG11516	Receptor/Neurite morphogenesis	protein kinase activity(#$), transmembrane receptor protein tyrosine phosphatase activity(#$)	Ptprg, Ptprz1
proximal to raf	ptr	CG2841	Receptor (predicted)	unknown	?
Resistant to dieldrin	Rdl	CG10537	Receptor	extracellular ligand-gated ion channel activity(!), Gaba receptor activity(#&!)	Gabrb1, Gabrb2, Gabrb3
Rhodopsin 5	Rh5	CG5279	Receptor	G-protein coupled photoreceptor activity($#)	Opn4, Opn3
rolling pebbles	rols	CG32096	Receptor	protein binding(*), receptor activity (&)	Tanc1, Tanc2
roundabout	Robo	CG13521	Receptor/Neurite morphogenesis	heparin binding(*); protein binding(*)	Robo1, Robo3, Robo2
Ryanodine receptor	RyR	CG10844	Receptor	calcium binding(!), ryanodine-sensitive calcium-release channel activity(&)	Ryr1, Lce1b, Ryr2, Ryr3, Lce1a2, Lce1a1
scab	Scb	CG8095	Receptor	integrin binding(*); protein heterodimerization activity(*), laminin receptor activity(#), cell adhesion molecule binding (#&)	Itga3, Itga7, Itga6
Sema-1a	Sema-1a	CG18405	Receptor/Neurite morphogenesis	heparin binding(*), protein binding(*), semaphorin receptor binding(&), receptor activity (!)	Sema7a
Sema-2a	Sema-2a	CG4700	Receptor/Neurite morphogenesis	protein binding (*), receptor activity(!)	Sema7a
Semaphorin-5c	Sema-5c	CG5661	Receptor/Neurite morphogenesis	receptor activity(!)	Sema5a, Sema5b
shifted	shf	CG3135	Receptor	protein binding (*)	Wif1
shotgun	shg	CG3722	Receptor/Neurite morphogenesis	protein binding(*), calcium ion binding(*), protein homodimerization activity(*), myosin binding(*)	Celsr1, Celsr2, Celsr3
Sialic acid phosphatase synthase	Sas	CG5232	Receptor (predicted)	acylneuraminate Phosphate synthase activity(*#)	Nans
Signal recognition particle protein 9	Srp9	CG8268	Receptor (predicted)	mRNA binding($)	Srp9
Signal sequence receptor beta	ssRbeta	CG5474	Receptor	singnal sequence binding($)	Ssr2
Tachykinin-like receptor at 99D	Takr99D	CG7887	Receptor	tachykinin receptor activity(*), neuropeptide receptor activity($)	Tacr2, Tacr1, Tacr3
thickveins	tkv	CG14026	Receptor/Neurite morphogenesis	TGF receptor($#), protein kinase activity(#), ATP binding(!), protein binding (*)	Acvr1b, Bmpr1a, Tgfbr1, Bmpr1b
Trapped in endoderm 1	Tre1	CG3171	Receptor	G-protein coupled receptor($!)	Gpr84
unc-5	unc-5	CG8166	Receptor/Neurite morphogenesis	netrin receptor activity($),	Bai2, Bai1, Bai3
Vacuolar H+ ATPase M8.9 accessory subunit	VhaM8.9	CG8444	Receptor	frizzled-2 binding(*); frizzled binding(*), receptor activity(!)	Atp6ap2
Transcription factor
Alhambra	Alh	CG1070	Transcription Factor	sequence-specific DNA binding transcription factor activity(@$), DNA binding($) , zinc ion binding(!)	?
Antennapedia	Antp	CG1028	Transcription Factor	sequence-specific DNA binding transcription factor activity, sequence-specific DNA binding , RNA polymerase II distal enhancer sequence-specific DNA binding transcription factor activity , DNA binding	Hoxa/Hoxb/Hoxc/Hoxd
anterior open	aop	CG3166	Transcription Factor/Neurite morphogenesis	sequence-specific DNA binding transcription factor activity(#), RNA polymerase II distal enhancer sequence-specific DNA binding transcription factor activity($), sequence-specific DNA binding($), protein domain specific binding($)	Etv6
atonal	ato	CG7508	Transcription Factor	sequence-specific DNA binding transcription factor activity(#), protein heterodimerization activity(*), sequence-specific DNA binding RNA polymerase II transcription factor activity(*)	Atoh7
BarH2	B-H2	CG5488	Transcription Factor	RNA polymerase II distal enhancer sequence-specific DNA binding transcription factor activity(@), DNA binding(&)	Barhl1
bicaudal	bic	CG3644	Transcription Factor (predicted)	unknown	Btf3l4/Btf3
bifid	bi	CG3578	Transcription Factor	DNA binding(*), sequence-specific DNA binding transcription factor activity(&$!)	Tbx/Mga
bigmax	bigmax	CG3350	Transcription Factor/Neurite morphogenesis	sequence-specific DNA binding transcription factor activity(#$) , protein dimerization activity(!)	Mlxip/Mlxipl/Mlx
brinker	brk	CG9653	Transcription Factor	sequence-specific DNA binding transcription factor activity($), RNA polymerase II distal enhancer sequence-specific DNA binding(*), DNA binding(*)	?
broad	br	CG11491	Transcription Factor	RNA polymerase II regulatory region sequence-specific DNA binding(*), DNA binding(*), sequence-specific DNA binding transcription factor activity(#&)	?
bunched	bun	CG42281	Transcription Factor	protein homodimerization activity($), sequence-specific DNA binding transcription factor activity(!)	Tsc22d1, Tsc22d2, Tsc22d4, Tsc22d3
cap-n-collar	cnc	CG17894	Transcription Factor	sequence-specific DNA binding transcription factor activity(&*), protein heterodimerization activity($*), sequence-specific DNA binding(!),	Nfe2l2, bach1, Nfe2l3, Nfe2l1, bach2, nfe2
CG13624	CG13624	CG13624	Transcription Factor	protein homodimerization activity($), sequence-specific DNA binding transcription factor activity(!), sequence-specific DNA binding (!)	ENSMUSG00000048249
CG30001	CG30001	CG30001	Transcription Factor (predicted)	unknown	?
CG32601	βNACtes3	CG32601	Transcription Factor (predicted)	unknown	?
CG32778	CG32778	CG32778	Transcription Factor	sequence-specific DNA binding transcription factor activity($), zinc ion binding(!)	Myt1, st18, myt1I
CG4882	CG4882	CG4882	Transcription Factor	sequence-specific DNA binding transcription factor activity($)	Mrps27
CG4914	CG4914	CG4914	Transcription Factor (predicted)	serine type endopeptidase activity(#$)	Prss36, Klk7, 2210010C04Rik, Tmprss11c, Try4, Prss2, Prss21, Tmprss11e, Prss1, Prss38, Gm10334, A430110N23Rik, Try5, Klk8, Tmprss5, Klk12, Prss45, Klk6, Klk4, Klkb1, Prss28, Klk1b1, Klk1b11, Tmprss15, Cd163, Dmbt1, Prss34, Prss43, Prss30, Acr, Prss8, Prss29, Tpsg1, ENSMUSG00000067616, Srcrb4d, Prss33, Desc4, Klk1b9, Prss32, Corin, Prss46, Klk5, Klk1, Tmprss9, Tmprss2, Tmprss11b, Prss12, Prss42, C…
charlatan	chn	CG11798	Transcription Factor	protein binding(*), RNA polymerase II distal enhancer sequence-specific DNA binding transcription factor activity(*), sequence-specific DNA binding(*), sequence-specific DNA binding transcription factor activity($#), metal ion binding(!)	?
Checkpoint supressor homologue	Ches-1-like	CG12690	Transcription Factor	sequence-specific DNA binding transcription factor activity($), transcription regulatory region sequence-specific DNA binding(*)	Lce1j, Krtap6-1, Krtap6-1, Krtap16-7, Syn2, Lce1l, Gm14185, Gm14193, Gm14193, Gm10217, Dscaml1, Gm10229, Dscam, Hist1h1d, Krtap16-8, Mylk, Lce1c, ENSMUSG00000051747, Barhl2, Gm14177, Hmcn1, Marcks, Gm14190, Hist1h1c, Foxd3, Gm10563, Gm17606, Gm14191, Tmem158, Gm14181, Krtap16.10L, Mylk4, Gm6871, Gm11595, Mylk2, Krtap6-1, Lce1e, Gm11564, Gm10974, Krtap4-9, Hmcn2, Gm14196, Phgr1, Mylk3, Gm14192, Lc…
combgap	cg	CG8367	Transcription Factor	sequence-specific DNA binding transcription factor activity(#), nucleic acid binding(!), metal ion binding(!)	Zfp329, Zfp697, Zfp85-rs1, Zfp72
CTCF	CTCF	CG8591	Transcription Factor	sequence-specific DNA binding transcription factor activity($), sequence-specific DNA binding(*), chromatin insulator sequence binding(*), metal ion binding (!)	Ctcf, Ctcfl
CTP synthase	CTPsyn	CG6854	Transcription Factor	sequence-specific DNA binding transcription factor activity(#), CTP synthase activty($), DNA binding(!)	Ctps2, Ctps
Cyclic-AMP response element binding protein B at 17A	CrebB-17A	CG6103	Transcription Factor	DNA binding(#@), TF(!), protein dimerization activity($)	creb1, atf1, crem
Cyclin-AMP response element binding protein A	CrebA	CG7450	Transcription Factor	DNA binding(*#), TF(*#), enhancer sequence-specific DNA binding(*), protein homodimerization activity($)	Creb3l1, Creb3l2
defective proventriculus	dve	CG5799	Transcription Factor	TF(&#$), AT DNA binding($)	?
Dichaete	D	CG5893	Transcription Factor	mRNA UTR binding(*), TF binding(*), RNA polymerase II distal enhancer sequence-specific DNA binding transcription factor activity(*), DNA binding(*#)	Sox12, Sox14, Sox11, Sox21, Sox2, Sox4
dimmed	dimm	CG8667	Transcription Factor	TF($), protein dimerization activity(!)	Neurod4, Bhlha15, Neurod1, Neurod2
DNA replication-related element factor	Dref	CG5838	Transcription Factor	DNA binding(*), RNA polymerase II core promoter sequence-specific DNA binding transcription factor activity involved in preinitiation complex assembly (*),	?
Dorsal interacting protein 3	Dip3	CG12767	Transcription Factor	TF, protein homodimerization activity(*), transcription coactivator activity(*), basal RNA polymerase II transcription machinery binding(*), DNA binding(#!)	?
Dorsal-related imunity factor	Dif	CG6794	Transcription Factor	TF(*), protein binding(*), RNA polymerase II core promoter proximal region sequence-specific DNA binding transcription factor activity involved in positive regulation of transcription(*), DNA binding(*)	Rel, Relb, Rela
doublesex	dsx	CG11094	Transcription Factor	TF(!), protein homodimerization activity(*), DNA binding(#), protein binding(*), RNA polymerase II core promoter proximal region sequence-specific DNA binding transcription factor activity involved in positive regulation of transcription(*)	Dmrtc2, Dmrt3
E(spl)region transcript m7	HLHm7	CG8361	Transcription Factor	TF binding(*), RNA polymerase II core promoter proximal region sequence-specific DNA binding transcription factor activity involved in negative regulation of transcription(*), protein dimerization activity(!)	Hes5, Hes6
E(spl)region transcript mdelta	HLHmDelta	CG8328	Transcription Factor	sequence-specific DNA binding((*), sequence-specific DNA binding transcription factor activity(&), DNA binding(#$)	Hes5, Hes6
E2F transcription factor	E2f	CG6376	Transcription Factor	DNA binding(*), protein binding(*), TF, RNA polymerase II core promoter proximal region sequence-specific DNA binding transcription factor activity involved in positive regulation of transcription(*), RNA polymerase II regulatory region DNA binding(*)	E2f3, E2f2, E2f1, E2f6
E2F transcription factor 2	E2f2	CG1071	Transcription Factor	TF(*), RNA polymerase II core promoter proximal region sequence-specific DNA binding transcription factor activity involved in negative regulation of transcription(*), transcription factor binding(*)	E2f3, E2f2, E2f1, E2f6
engrailed	en	CG9015	Transcription Factor/Neurite morphogenesis	RNA polymerase II core promoter proximal region sequence-specific DNA binding transcription factor activity involved in negative regulation of transcription(*) , sequence-specific DNA binding(*)	En1, En2
erect wing	ewg	CG3114	Transcription Factor	TF($), DNA binding($#)	nrf1
Ets at 97D	Ets97D	CG6338	Transcription Factor	DNA binding($#), TF(!)	Gabpa
forkhead box, sub-group 0	foxo	CG3143	Transcription Factor	sequence-specific DNA binding transcription factor activity(@$), sequence-specific DNA binding(*), RNA polymerase II core promoter proximal region sequence-specific DNA binding transcription factor activity involved in positive regulation of transcription(*)	Foxo1, Foxo3, Foxo4, Foxo6
forkhead domain 3F	fd3F	CG12632	Transcription Factor/Neurite morphogenesis	transcription regulatory region sequence-specific DNA binding(*), sequence-specific DNA binding transcription factor activity($)	?
fruitless	fru	CG14307	Transcription Factor	sequence-specific DNA binding transcription factor activity(&#), nucleic acid binding(!), metal ion binding(!)	?
hamlet	ham	CG31753	Transcription Factor	sequence-specific DNA binding transcription factor activity(#@)	Mecom, Prdm16
Hepatocyte nuclear factor 4	Hnf4	CG9310	Transcription Factor	ligand-activated sequence-specific DNA binding RNA polymerase II transcription factor activity($#), steroid hormone receptor activity(!), sequence-specific DNA binding(!)	Hnf4g, Hnf4a
jim	Jim	CG11352	Transcription Factor	sequence-specific DNA binding transcription factor activity($), nucleic acid binding (!), metal ion binding (!)	?
jing	Jing	CG9397	Transcription Factor/Neurite morphogenesis	sequence-specific DNA binding transcription factor activity(#), nucleic acid binding (!), metal ion binding (!)	ENSMUSG00000030232
jumeau	jumu	CG4029	Transcription Factor	chromatin binding(#), sequence-specific DNA binding transcription factor activity(#$)	Foxn1
kayak	kay	CG33956	Transcription Factor	protein binding(*), sequence-specific DNA binding RNA polymerase II transcription factor activity(*), sequence-specific DNA binding(*)	Fosb, Fos, Fosl1, Fosl2
knirps	kni	CG4717	Transcription Factor	repressing transcription factor binding(*), protein binding(*), ligand-activated sequence-specific DNA binding RNA polymerase II transcription factor activity($#)	Mast2, Mast1, Mast3, Mast4
lilliputian	lilli	CG8817	Transcription Factor	sequence-specific DNA binding transcription factor activity($@), DNA binding($)	Aff1, Aff2, Aff3, Aff4
Limpet	Lmpt	CG42679	Transcription Factor	sequence-specific DNA binding transcription factor activity(#), zinc ion binding (!)	?
luna	luna	CG33473	Transcription Factor	sequence-specific DNA binding(*), sequence-specific DNA binding transcription factor activity(#$)	Klf4, Klf1, Klf15, Klf6, Klf8, Klf5, Klf12, Klf2, Klf7, Klf3
Meiotic central spindle	Meics	CG8474	Transcription Factor	sequence-specific DNA binding transcription factor activity($), nucleic acid binding(!), zinc ion binding(!)	Znf354c, Gm10778, Zfp605, Zfp286, Zfp119b, Zfp180, Znf354b, Zfp229, Zfp28, Znf569, Gm14443, Zfp71-rs1, Zfp157, OTTMUSG00000016574, OTTMUSG00000016578, Gm13235, ENSMUSG00000092139, Zfp780b, Znf667, Zfp51, Zfp454, Zfp788, Zfp457, Zkscan5, Gm17576, ENSMUSG00000074829, Gm13051, Zfp39, Zfp748, Zfp273, Gm14139, Zfp114, Rex2, Zfp420, Zfp429, Znf260, Zfp82, Zfp72, Zfp869, Zfp715, Zfp606, AI987944, Zfp251…
missing oocyte	mio	CG7074	Transcription Factor (predicted)	unfolded protein binding($)	Mios
mitochondrial ribosomal protein L55	mRpL55	CG14283	Transcription Factor	mRNA binding($), sequence-specific DNA binding transcription factor activity(#), structural constituent of ribosome($)	ENSMUSG00000036860
Mnt	Mnt	CG13316	Transcription Factor	protein binding(*), TF($), protein heterodimerization(*), sequence-specific DNA binding(*)	Phf17, Phf15, Phf16
MTA1-like	MTA1-like	CG2244	Transcription Factor	sequence-specific DNA binding transcription factor activity(!), chromatin binding(!), zinc ion binding(!)	Mta2, Mta3, Mta1
Myocyte enhancer factor 2	Mef2	CG1429	Transcription Factor	TF(#), RNA polymerase II core promoter proximal region sequence-specific DNA binding transcription factor activity involved in positive regulation of transcription(*)	Mef2d, Mef2c, Mef2a, Mef2b, 2310045N01Rik
NFAT homologue	NFAT	CG11172	Transcription Factor	sequence-specific DNA binding transcription factor activity($)	Nfat5, Nfatc4, Nfatc2, Nfatc3, Nfatc1
NK7.1	NK7.1	CG8524	Transcription Factor	sequence-specific DNA binding transcription factor activity($), sequence-specific DNA binding(!)	Hmx1, Hmx2, Hmx3
p53	p53	CG33336	Transcription Factor	protein binding(*), DNA binding(#), sequence-specific DNA binding transcription factor activity(#)	?
pebbled	peb	CG12212	Transcription Factor	sequence-specific DNA binding transcription factor activity($), nucleic acid binding(!), zinc ion binding(!)	ENSMUSG00000039087
pointed	pnt	CG17077	Transcription Factor	RNA polymerase II core promoter proximal region sequence-specific DNA binding transcription factor activity involved in positive regulation of transcription(*), protein binding(*), sequence-specific DNA binding RNA polymerase II transcription factor activity($), repressing TF binding(*)	Ets1, Ets2
POU domain protein 2	pdm2	CG12287	Transcription Factor	sequence-specific DNA binding transcription factor activity(#$), DNA binding(#@), RNA polymerase II core promoter proximal region sequence-specific DNA binding transcription factor activity involved in positive regulation of transcription(*)	Pou3f2, Pou3f1, Pou5f1, ENSMUSG00000008496, Pou2f3, Pou1f1, Pou3f3, Pou3f4
regular	rgr	CG8643	Transcription Factor	sequence-specific DNA binding transcription factor activity(#), nucleic acid binding(!), metal ion binding(!)	?
Relish	Rel	CG11992	Transcription Factor	protein binding(*); DNA binding(*); sequence-specific DNA binding RNA polymerase II transcription factor activity(#&); RNA polymerase II core promoter proximal region sequence-specific DNA binding transcription factor activity involved in positive regulation of transcription(*)	Nfkb1, Nfkb2
scalloped	sd	CG8544	Transcription Factor/Neurite morphogenesis	sequence-specific DNA binding transcription factor activity($#), TF binding(*), cell adhesion molecule (&), receptor activity (&)	Tead2, Tead1, Tead3
schnurri	shn	CG7734	Transcription Factor	sequence-specific DNA binding transcription factor activity($#), RNA polymerase II distal enhancer sequence-specific DNA binding transcription factor activity (*)	Hivep2, Hivep1, Hivep3, Zfp831
scribbler	sbb	CG5580	Transcription Factor/Neurite morphogenesis	sequence-specific DNA binding transcription factor activity(#), transcription corepressor(*), metal ion binding (!)	Zfp609, Zfp608
senseless	sens	CG32120	Transcription Factor/Neurite morphogenesis	zinc ion binding(!), RNA polymerase II distal enhancer sequence-specific DNA binding transcription factor activity (*)	Gfi1b, Gfi1
Signal-transducer and activator of transcription protein at 92E	stat 92E	CG4257	Transcription Factor	protein binding(*), RNA polymerase II core promoter proximal region sequence-specific DNA binding transcription factor activity involved in positive regulation of transcription(*), calcium ion binding(!), dna binding($&)	Stat5a, Stat6, Stat5b
similar	sima	CG7951	Transcription Factor	signal transducer activity(!); protein dimerization activity(!)	Hif3a, Hif1a, Epas1
Sin3A	sin3A	CG8815	Transcription Factor/Neurite morphogenesis	protein heterodimerization activity (*), transcription cofactor activity(#)	Sin3b, Sin3a
Six4	six4	CG3871	Transcription Factor	sequence-specific DNA binding transcription factor activity(!)	Six1, Six3, Six3YMus, Six6, ENSMUSG00000034460
squeeze	sqz	CG5557	Transcription Factor/Neurite morphogenesis	sequence-specific DNA binding transcription factor activity($), nucleic acid binding (!), metal ion binding(!)	Zfp384, Zfp362
TAK1-associated binding protein 2	Tab2	CG7417	Transcription Factor/Neurite morphogenesis	sequence-specific DNA binding transcription factor activity (#), zinc ion binding(!)	Map3k7
Ultrabithorax	ubx	CG10388	Transcription Factor/Neurite morphogenesis	protein binding(*), DNA binding(*), RNA polymerase II distal enhancer sequence-specific DNA binding(*)	Ankhd1, Ankrd17
vrille	vri	CG14029	Transcription Factor	transcription factor involved in negative regulation of transcription(*), protein heterodimerization activity ($), sequence-specific DNA binding(!)	Nfil3
Zinc finger protein 30C	Zf30c	CG3998	Transcription Factor	sequence-specific DNA binding transcription factor activity ($), nucleic acid binding(!), metal ion binding(!)	?
