# Supplementary material for: A Fat-Facets-Dscam1-JNK Pathway Enhances Axonal Growth in Development and after Injury
Source: Front Cell Neurosci. 2018 Feb 8;11:416. doi: 10.3389/fncel.2017.00416 (PMC5809495; doi:10.3389/fncel.2017.00416)
Supplement: Supplementary Table 2 — Number of samples across the various experiments. [file Table2.xlsx]

## Sheet: Sheet1
Number of samples across the various experiments (n denotes 1 sLNV bundle with exception of Fig 6F in which n= one independent experiment)
Figure 2A
Gene	CONTROL	CDC42	ChicE1	Faf	D	Dac	Dimm	Drl	Pdm2	Pum	Kay	Sens	Slit	Sqz	Dscam
n	14	12	12	20	26	10	12	12	12	14	12	17	20	16	14
Figure 3 A-C	Control	ChicE1	Drl	Dscam	Faf	Kay	Pdm2	Pum	Sens
Gene	21	15	14	11	22	10	10	22	19	(**note, note all brains showed regrowth, plese see below for samples that were used in the statistics)
n
Figure 4 A-D
Gene	Faf	Faf-Ser	FAM
n	33	21	22
Figure 4 E-H
Gene	CONTROL	Faf	FAM
n	21	22	24
Figure 4 I-K
Gene	Faf	Faf + Bsk RNAi	Kay	Faf + Kay
n	33	19	12	8
Figure 5 A-B, D-E
Gene	OE Dscam-1	Dscam-1 RNAi	Dscam-1 + BskDN	Dscam-1 RNAi + KAY
n	14	6	18	22
Figure 6A-D
Gene	OE FAF	FAF+ Dscam-1	Dscam-1	Dscam-1 RNAi	FAF+ Dscam-1 RNAi	FAM+ Dscam-1 RNAI
n	33	10	16	6	12	14
Figure 6I
EXP #1	CONTROL (UTRDscamGFP_TM6)	FAF (UTRDscamGFP_Faf)
EXP #2	10	8
	14	20
Sup Fig 3I
Gene	OE FAF	FAF+ Wnd RNAi
n	34	34
Sup Fig 3J
Gene	CONTROl	Wnd E	Wnd KD (kinase dead)
n
** (ref. Fig 3 A-C)
	Usable brains	brain w growth	% brains showing regrowth
control	26	6	23.0769
ChicE1	15	5	33.3333
D	15	8	53.3333
Drl	14	6	42.8571
Dscam	11	9	81.8182
Faf	22	17	77.2727
Kayak	10	7	70
Pdm2	10	6	60
Pum	22	9	40.9091
Sens	22	10	45.4545
Slit	11	1	9.09091
Dscam-HA	10	7	70
